# Supplementary material for: Regulation of the microtubular cytoskeleton by Polycystin-1 favors focal adhesions turnover to modulate cell adhesion and migration
Source: BMC Cell Biol. 2015 May 7;16:15. doi: 10.1186/s12860-015-0059-3 (PMC4437554; doi:10.1186/s12860-015-0059-3)
Supplement: Additional file 2: Movie S1. — FRAP analysis of GFP-paxillin turnover in control MDCKZeo cell and in PKD1-overexpressing MDCKPKD1Zeo cell. [file 12860_2015_59_MOESM2_ESM.zip]

Archive with 1 entries (1 files):
- 1916205247159384_add2.avi
