# Supplementary material for: Regulation of the microtubular cytoskeleton by Polycystin-1 favors focal adhesions turnover to modulate cell adhesion and migration
Source: BMC Cell Biol. 2015 May 7;16:15. doi: 10.1186/s12860-015-0059-3 (PMC4437554; doi:10.1186/s12860-015-0059-3)
Supplement: Additional file 4: Movie S3. — FRAP analysis of GFP-paxillin turnover in control Pkd1 +/+ and in Pkd1 −/− fibroblasts. [file 12860_2015_59_MOESM4_ESM.zip]

Archive with 1 entries (1 files):
- 1916205247159384_add4.avi
